# Supplementary material for: Nucleus accumbens core chemogenetic excitation in male mice and chemogenetic inhibition in female mice reduced ethanol reward
Source: Biol Sex Differ. 2025 Aug 28;16:66. doi: 10.1186/s13293-025-00745-0 (PMC12392586; doi:10.1186/s13293-025-00745-0)
Supplement: Supplementary file 1 — Supplementary Material 1 [file 13293_2025_745_MOESM1_ESM.xlsx]

## Sheet: Sheet1
Supplemental Table S1: Raw Data for Experiment 1 (surgery naïve male and female B6 mice)
Experiment 1: Surgery Naïve				Pre-Test				Test
Mouse #	Sex	EtOH Side	CNO or Veh	Gray	White	Black	EtOH - Sal (time)	Grey	White	Black	EtOH - Sal (time)	CPP Score (Test - Pre-test time on EtOH-Sal)
1	F	b	CNO	633.79	649.73	516.48	-133.25	456.82	710.58	632.6	-77.98	55.27
18	F	b	CNO	701.95	880.47	217.58	-662.89	452.42	625.19	722.39	97.2	760.09
19	F	b	CNO	757.85	714.15	328	-386.15	419.71	381.91	998.38	616.47	1002.62
27	F	b	CNO	421.45	695.72	682.83	-12.89	315.56	711.47	772.97	61.5	74.39
34	F	b	CNO	573.66	579.98	646.36	66.38	463.06	631.72	705.22	73.5	7.12
35	F	b	CNO	506.65	546.02	747.33	201.31	552.97	431.94	815.09	383.15	181.84
3	F	w	CNO	463.34	605.88	730.78	-124.9	257.84	918.55	623.61	294.94	419.84
4	F	w	CNO	427.64	495.96	876.4	-380.44	317.91	649.21	832.88	-183.67	196.77
20	F	w	CNO	599.02	878.94	322.04	556.9	305.45	928.4	566.15	362.25	-194.65
26	F	w	CNO	576.55	581.85	641.6	-59.75	373.13	853.64	573.23	280.41	340.16
33	F	w	CNO	654.6	667.81	477.59	190.22	520.76	564.74	714.5	-149.76	-339.98
36	F	w	CNO	586.51	549.06	664.43	-115.37	353.89	780.01	666.1	113.91	229.28
11	F	b	veh	667.69	844.56	287.75	-556.81	457.19	1068.05	274.76	-793.29	-236.48
25	F	b	veh	555.8	547.55	696.65	149.1	314.71	529.78	955.51	425.73	276.63
28	F	b	veh	570.59	463.22	766.19	302.97	271.01	576.93	952.06	375.13	72.16
41	F	b	veh	588.94	554.29	656.77	102.48	429.18	582.38	788.44	206.06	103.58
42	F	b	veh	571.99	621.3	606.71	-14.59	534.67	582.02	683.31	101.29	115.88
43	F	b	veh	599.88	735.03	465.09	-269.94	253.71	799.95	746.34	-53.61	216.33
2	F	w	veh	544.39	666.25	589.36	76.89	320.73	1083.68	395.59	688.09	611.2
9	F	w	veh	586.49	521.18	692.33	-171.15	396.46	625.63	777.91	-152.28	18.87
10	F	w	veh	541.78	604.48	653.74	-49.26	315.28	708.92	775.8	-66.88	-17.62
12	F	w	veh	1071.44	500.21	228.35	271.86	535.79	596.45	667.76	-71.31	-343.17
17	F	w	veh	841.37	619.31	339.32	279.99	400.11	841.15	558.74	282.41	2.42
44	F	w	veh	494.08	558.08	747.84	-189.76	414.95	954.82	430.23	524.59	714.35
21	M	b	CNO	575.06	534.17	690.77	156.6	360.07	611.81	828.12	216.31	59.71
22	M	b	CNO	536.91	702.48	560.61	-141.87	360.27	673.35	766.38	93.03	234.9
30	M	b	CNO	411.56	742.73	645.71	-97.02	291.69	593.73	914.58	320.85	417.87
31	M	b	CNO	645.94	774.92	379.14	-395.78	438.25	547.24	814.51	267.27	663.05
45	M	b	CNO	720.34	569.31	510.35	-58.96	576.65	486.15	737.2	251.05	310.01
46	M	b	CNO	695.34	487.75	616.91	129.16	426.61	546.17	827.22	281.05	151.89
7	M	w	CNO	582.77	533.45	683.78	-150.33	403.3	921.51	475.19	446.32	596.65
14	M	w	CNO	509.06	704.79	586.15	118.64	445.96	820.5	533.54	286.96	168.32
16	M	w	CNO	407.97	848.24	543.79	304.45	317.8	667.73	814.47	-146.74	-451.19
24	M	w	CNO	790.12	522.19	487.69	34.5	743.6	539.94	516.46	23.48	-11.02
38	M	w	CNO	533.77	632.63	633.6	-0.97	534.86	606.46	658.68	-52.22	-51.25
6	M	b	veh	628.76	598.63	572.61	-26.02	447.54	588.9	763.56	174.66	200.68
13	M	b	veh	584.95	1041.61	173.44	-868.17	401.97	759.12	638.91	-120.21	747.96
23	M	b	veh	753.62	524.62	521.76	-2.86	558.38	486.1	755.52	269.42	272.28
29	M	b	veh	473	652	675	23	274.85	829.36	695.79	-133.57	-156.57
40	M	b	veh	644.79	523.78	631.43	107.65	542.46	450.16	807.38	357.22	249.57
48	M	b	veh	673.84	672.12	454.04	-218.08	350.44	665.52	784.04	118.52	336.6
5	M	w	veh	494.5	652.83	652.67	0.16	299.64	844.29	656.07	188.22	188.06
8	M	w	veh	767.2	463.54	569.26	-105.72	457.04	746.15	596.81	149.34	255.06
15	M	w	veh	520.62	565.19	714.19	-149	407.74	671.24	721.02	-49.78	99.22
32	M	w	veh	638.16	712.58	449.26	263.32	386.81	978.42	434.77	543.65	280.33
37	M	w	veh	514.33	656.74	628.93	27.81	463.3	789.11	547.59	241.52	213.71
39	M	w	veh	650.64	638.18	511.18	127	460.75	930.93	408.32	522.61	395.61
