# Supplementary material for: Nucleus accumbens core chemogenetic excitation in male mice and chemogenetic inhibition in female mice reduced ethanol reward
Source: Biol Sex Differ. 2025 Aug 28;16:66. doi: 10.1186/s13293-025-00745-0 (PMC12392586; doi:10.1186/s13293-025-00745-0)
Supplement: Supplementary file 2 — Supplementary Material 2 [file 13293_2025_745_MOESM2_ESM.xlsx]

## Sheet: Sheet1
Supplemental Table S2: Raw Data for Experiment 2 (DREADD manipulation of NAcC activity during ethanol conditioning)
Experiment 2					Pre-Test				Test
Mouse #	Sex	Virus	EtOH Side	CNO or Veh	Gray	White	Black	EtOH - Sal (time)	Gray	White	Black	EtOH - Sal (time)	CPP Score (Test - Pre-test time on EtOH-Sal)
41	F	mCherry	b	CNO	643.52	588.67	567.81	-20.86	404.9	498.88	896.22	397.34	418.2
65	F	mCherry	b	CNO	850.11	692.08	257.81	-434.27	513.53	679.14	607.33	-71.81	362.46
81	F	mCherry	b	CNO	480.76	524.59	794.65	270.06	651.29	470.15	678.56	208.41	-61.65
105	F	mCherry	b	CNO	487.84	608.98	703.18	94.2	587.56	441.34	771.1	329.76	235.56
121	F	mCherry	b	CNO	425.32	698.92	675.76	-23.16	517.87	376.88	905.25	528.37	551.53
36	F	mCherry	w	CNO	405.49	966.63	427.88	538.75	194.83	1223.98	381.19	842.79	304.04
49	F	mCherry	w	CNO	523.66	561.39	714.95	-153.56	315.72	899.79	584.49	315.3	468.86
57	F	mCherry	w	CNO	697.54	522.8	579.66	-56.86	677.52	541.07	581.41	-40.34	16.52
113	F	mCherry	w	CNO	714.3	487.56	598.14	-110.58	772.36	369.74	657.9	-288.16	-177.58
137	F	mCherry	w	CNO	882.75	337.51	579.74	-242.23	821.4	445.57	533.03	-87.46	154.77
33	F	mCherry	b	Veh	592.4	492.95	714.65	221.7	683.43	275.28	841.29	566.01	344.31
73	F	mCherry	b	Veh	564.12	607.42	628.46	21.04	427.08	342.71	1030.21	687.5	666.46
132	F	mCherry	b	Veh	695.56	531.96	572.48	40.52	784.78	353.78	661.44	307.66	267.14
9	F	mCherry	w	Veh	500.74	653.73	645.53	8.2	433.96	909.91	456.13	453.78	445.58
52	F	mCherry	w	Veh	433.62	715.9	650.48	65.42	345.15	907.33	547.52	359.81	294.39
84	F	mCherry	w	Veh	499.12	588.89	711.99	-123.1	330.42	883.18	586.4	296.78	419.88
100	F	mCherry	w	Veh	472.26	487.78	839.96	-352.18	332.31	936.3	531.39	404.91	757.09
129	F	mCherry	w	Veh	622.92	516.48	660.6	-144.12	625.12	506.6	668.28	-161.68	-17.56
21	M	mCherry	b	CNO	729.05	499.37	571.58	72.21	546.44	553.92	699.64	145.72	73.51
37	M	mCherry	b	CNO	724.82	599.01	476.17	-122.84	430.66	703.46	665.88	-37.58	85.26
77	M	mCherry	b	CNO	776.66	743.48	279.86	-463.62	459.06	420.69	920.25	499.56	963.18
93	M	mCherry	b	CNO	552.83	562.17	685	122.83	496.24	391.85	911.91	520.06	397.23
13	M	mCherry	w	CNO	566.3	585.54	648.16	-62.62	374.81	767	658.19	108.81	171.43
48	M	mCherry	w	CNO	597.47	493.29	709.24	-215.95	692.01	691.41	416.58	274.83	490.78
85	M	mCherry	w	CNO	516.62	584.27	699.11	-114.84	459.23	703.53	637.24	66.29	181.13
96	M	mCherry	w	CNO	525.17	699.15	575.68	123.47	333.24	925.8	540.96	384.84	261.37
101	M	mCherry	w	CNO	578.99	557.33	663.68	-106.35	648.38	655.88	495.74	160.14	266.49
117	M	mCherry	w	CNO	487.14	636.99	675.87	-38.88	584.32	441.95	773.73	-331.78	-292.9
125	M	mCherry	w	CNO	638.83	627.36	533.81	93.55	374.12	794.8	631.08	163.72	70.17
141	M	mCherry	w	CNO	738.49	496.69	564.82	-68.13	582.86	737.5	479.64	257.86	325.99
29	M	mCherry	b	Veh	496.61	532.63	770.76	238.13	426.96	535.55	837.49	301.94	63.81
45	M	mCherry	b	Veh	693.26	410.76	695.98	285.22	466.75	540.44	792.81	252.37	-32.85
112	M	mCherry	b	Veh	512.65	602.97	684.38	81.41	371.51	557.88	870.61	312.73	231.32
133	M	mCherry	b	Veh	584.31	726.54	489.15	-237.39	572.87	661.24	565.89	-95.35	142.04
144	M	mCherry	b	Veh	679.16	512.46	608.38	95.92	522.98	489.27	787.75	298.48	202.56
16	M	mCherry	w	Veh	336.63	920.99	542.38	378.61	308.77	1146.44	344.79	801.65	423.04
64	M	mCherry	w	Veh	599.56	604.86	595.58	9.28	365	675.1	759.9	-84.8	-94.08
69	M	mCherry	w	Veh	521.25	639.13	639.62	-0.49	503.75	748.06	548.19	199.87	200.36
11	F	hM3Dq	b	CNO	497.58	566.58	735.84	169.26	354.32	393.6	1052.08	658.48	489.22
43	F	hM3Dq	b	CNO	514.69	613.65	671.66	58.01	425.88	654.15	719.97	65.82	7.81
107	F	hM3Dq	b	CNO	719.09	442.68	638.23	195.55	491.75	249.7	1058.55	808.85	613.3
108	F	hM3Dq	b	CNO	556.47	563.26	680.27	117.01	435.61	747.36	617.03	-130.33	-247.34
130	F	hM3Dq	b	CNO	508.64	543.94	747.42	203.48	268.46	355.46	1176.08	820.62	617.14
139	F	hM3Dq	b	CNO	645.39	569.96	584.65	14.69	621.14	513.65	665.21	151.56	136.87
156	F	hM3Dq	b	CNO	546.8	633.29	619.91	-13.38	377	812.94	610.06	-202.88	-189.5
171	F	hM3Dq	b	CNO	434.69	676.78	688.53	11.75	257.27	785.8	756.93	-28.87	-40.62
28	F	hM3Dq	w	CNO	614.95	610.09	574.96	35.13	388.06	964.24	447.7	516.54	481.41
59	F	hM3Dq	w	CNO	406.22	723.34	670.44	52.9	403.52	1031.77	364.71	667.06	614.16
83	F	hM3Dq	w	CNO	490.68	479.09	830.23	-351.14	300.41	781.99	717.6	64.39	415.53
35	F	hM3Dq	b	Veh	499.05	734.51	566.44	-168.07	505.9	641.51	652.59	11.08	179.15
91	F	hM3Dq	b	Veh	578.66	550.49	670.85	120.36	471.23	762.91	565.86	-197.05	-317.41
12	F	hM3Dq	w	Veh	533.39	549.47	717.14	-167.67	524.49	784.55	490.96	293.59	461.26
27	F	hM3Dq	w	Veh	472.52	763.38	564.1	199.28	351.2	882.97	565.83	317.14	117.86
75	F	hM3Dq	w	Veh	539.03	519.64	741.33	-221.69	421.23	909.6	469.17	440.43	662.12
99	F	hM3Dq	w	Veh	490.99	588.34	720.67	-132.33	388.12	993.87	418.01	575.86	708.19
123	F	hM3Dq	w	Veh	542.19	643.39	614.42	28.97	489.26	903.57	407.17	496.4	467.43
131	F	hM3Dq	w	Veh	584.25	553.31	662.44	-109.13	622.9	451.2	725.9	-274.7	-165.57
147	F	hM3Dq	w	Veh	420.44	605.5	774.06	-168.56	380	843.62	576.38	267.24	435.8
148	F	hM3Dq	w	Veh	519.59	658.89	621.52	37.37	410.25	712.52	677.23	35.29	-2.08
155	F	hM3Dq	w	Veh	642.22	448.44	709.34	-260.9	630.35	660.28	509.37	150.91	411.81
172	F	hM3Dq	w	Veh	485.81	520.78	793.41	-272.63	307.66	1074.78	417.56	657.22	929.85
7	M	hM3Dq	b	CNO	533.62	666.17	600.21	-65.96	408.09	733.31	658.6	-74.71	-8.75
40	M	hM3Dq	b	CNO	626.31	631.66	542.03	-89.63	574.52	700.78	524.7	-176.08	-86.45
55	M	hM3Dq	b	CNO	613.08	534.64	652.28	117.64	386.89	742.73	670.38	-72.35	-189.99
119	M	hM3Dq	b	CNO	460.57	445.41	894.02	448.61	381.98	582.12	835.9	253.78	-194.83
127	M	hM3Dq	b	CNO	606.44	402.84	790.72	387.88	292.85	578.52	928.63	350.11	-37.77
135	M	hM3Dq	b	CNO	583.92	629.49	586.59	-42.9	398.76	544.51	856.73	312.22	355.12
23	M	hM3Dq	w	CNO	577.19	635.18	587.63	47.55	504.64	724.4	570.96	153.44	105.89
31	M	hM3Dq	w	CNO	458.59	628.58	712.83	-84.25	311.95	651.84	836.21	-184.37	-100.12
79	M	hM3Dq	w	CNO	397.45	590.84	811.71	-220.87	365.84	777.29	656.87	120.42	341.29
120	M	hM3Dq	w	CNO	548.26	488.3	763.44	-275.14	464.79	484.91	850.3	-365.39	-90.25
152	M	hM3Dq	w	CNO	570.65	569.41	659.94	-90.53	460.73	789.57	549.7	239.87	330.4
167	M	hM3Dq	w	CNO	575.97	709.19	514.84	194.35	510.3	554.58	735.12	-180.54	-374.89
179	M	hM3Dq	w	CNO	543.61	512.78	743.61	-230.83	432.75	732.93	634.32	98.61	329.44
24	M	hM3Dq	b	Veh	396.49	726.69	676.82	-49.87	295.2	673.61	831.19	157.58	207.45
47	M	hM3Dq	b	Veh	749.03	715.28	335.69	-379.59	559.23	518.47	722.3	203.83	583.42
151	M	hM3Dq	b	Veh	546.78	527.74	725.48	197.74	528.13	300.46	971.41	670.95	473.21
160	M	hM3Dq	b	Veh	737.7	553.85	508.45	-45.4	346.5	502.36	951.14	448.78	494.18
175	M	hM3Dq	b	Veh	419.47	622.1	758.43	136.33	390.59	327.69	1081.72	754.03	617.7
180	M	hM3Dq	b	Veh	682.51	541.57	575.92	34.35	296.14	665.8	838.06	172.26	137.91
15	M	hM3Dq	w	Veh	625.68	636.16	538.16	98	471	659.05	669.95	-10.9	-108.9
39	M	hM3Dq	w	Veh	516.06	655.23	628.71	26.52	267.24	1082.99	449.77	633.22	606.7
63	M	hM3Dq	w	Veh	465.63	646.94	687.43	-40.49	315.53	1042.89	441.58	601.31	641.8
20	F	hM4Di	b	CNO	497.67	636.4	665.93	29.53	422.48	689.76	687.76	-2	-31.53
34	F	hM4Di	b	CNO	996.9	304.27	498.83	194.56	571.83	414.46	813.71	399.25	204.69
44	F	hM4Di	b	CNO	621.21	582.95	595.84	12.89	382.27	591.69	826.04	234.35	221.46
106	F	hM4Di	b	CNO	522.89	623.34	653.77	30.43	658.84	570.24	570.92	0.68	-29.75
122	F	hM4Di	b	CNO	542.02	535	722.98	187.98	633.3	478.83	687.87	209.04	21.06
161	F	hM4Di	b	CNO	461.55	703.9	634.55	-69.35	377.94	734.56	687.5	-47.06	22.29
10	F	hM4Di	w	CNO	419.39	787.29	593.32	193.97	348.77	785.19	666.04	119.15	-74.82
58	F	hM4Di	w	CNO	588.22	576.7	635.08	-58.38	795.87	551.17	452.96	98.21	156.59
66	F	hM4Di	w	CNO	548.37	564.92	686.71	-121.79	441.33	799.23	559.44	239.79	361.58
114	F	hM4Di	w	CNO	650.85	467.85	681.3	-213.45	556.16	471.01	772.83	-301.82	-88.37
140	F	hM4Di	w	CNO	467.55	603.79	728.66	-124.87	633.83	593.81	572.36	21.45	146.32
98	F	hM4Di	b	Veh	447.65	789.37	562.98	-226.39	392.39	671.36	736.25	64.89	291.28
116	F	hM4Di	b	Veh	539.12	509.43	751.45	242.02	502.82	343.27	953.91	610.64	368.62
146	F	hM4Di	b	Veh	465.95	742.04	592.01	-150.03	412.42	786.31	601.27	-185.04	-35.01
154	F	hM4Di	b	Veh	614.82	452.53	732.65	280.12	343.45	487.29	969.26	481.97	201.85
42	F	hM4Di	w	Veh	536.86	623.28	639.86	-16.58	332.89	719.96	747.15	-27.19	-10.61
68	F	hM4Di	w	Veh	640.6	679.87	479.53	200.34	556.38	720.45	523.17	197.28	-3.06
92	F	hM4Di	w	Veh	546.51	304.72	948.77	-644.05	407.87	993.13	399	594.13	1238.18
124	F	hM4Di	w	Veh	501.43	732.83	565.74	167.09	593.04	846.59	360.37	486.22	319.13
138	F	hM4Di	w	Veh	470.76	548.84	780.4	-231.56	420.43	1059.81	319.76	740.05	971.61
6	M	hM4Di	b	CNO	574.44	492.49	733.07	240.58	516.05	727.03	556.92	-170.11	-410.69
30	M	hM4Di	b	CNO	654.84	557.48	587.68	30.2	510.98	448.57	840.45	391.88	361.68
70	M	hM4Di	b	CNO	456.64	644.88	698.48	53.6	421.09	724.83	654.08	-70.75	-124.35
142	M	hM4Di	b	CNO	526.36	517.8	755.84	238.04	485.26	520.38	794.36	273.98	35.94
14	M	hM4Di	w	CNO	663.85	361.41	774.74	-413.33	441.38	400.68	957.94	-557.26	-143.93
62	M	hM4Di	w	CNO	541.29	581.59	677.12	-95.53	563.63	751.37	485	266.37	361.9
110	M	hM4Di	w	CNO	503.52	723.82	572.66	151.16	305.55	792.06	702.39	89.67	-61.49
150	M	hM4Di	w	CNO	402.05	682.24	715.71	-33.47	251.3	664.26	884.44	-220.18	-186.71
166	M	hM4Di	w	CNO	495.93	693.96	610.11	83.85	377.24	508.52	914.24	-405.72	-489.57
173	M	hM4Di	w	CNO	463.8	521.74	814.46	-292.72	297.94	818.4	683.66	134.74	427.46
54	M	hM4Di	b	Veh	554.89	516.79	728.32	211.53	409.02	437.6	953.38	515.78	304.25
102	M	hM4Di	b	Veh	558.5	820.96	420.54	-400.42	509.43	769.69	520.88	-248.81	151.61
174	M	hM4Di	b	Veh	409.24	617.78	772.98	155.2	216.55	909.93	673.52	-236.41	-391.61
178	M	hM4Di	b	Veh	512.36	606.73	680.91	74.18	263.11	718.97	817.92	98.95	24.77
61	M	hM4Di	w	Veh	532.89	597.84	669.27	-71.43	548.71	746.21	505.08	241.13	312.56
78	M	hM4Di	w	Veh	533.05	437.98	828.97	-390.99	518.55	686.22	595.23	90.99	481.98
126	M	hM4Di	w	Veh	685.5	580.1	534.4	45.7	529.69	608.57	661.74	-53.17	-98.87
149	M	hM4Di	w	Veh	659.92	572.38	567.7	4.68	619.78	672.47	507.75	164.72	160.04
177	M	hM4Di	w	Veh	495.43	658.34	646.23	12.11	407.98	600.7	791.32	-190.62	-202.73
